# Supplementary material for: Beneficial Effects of Table Grape Use on Serum Levels of Omega-3 Index and Liver Function: A Randomized Controlled Clinical Trial
Source: Biomedicines. 2022 Sep 16;10(9):2310. doi: 10.3390/biomedicines10092310 (PMC9496466; doi:10.3390/biomedicines10092310)
Supplement: Supplementary file 1 [file biomedicines-10-02310-s001.zip]

Archive with 1 entries (1 files):
- biomedicines-1872829-supplementary.pdf
